# Supplementary material for: Oral and Laryngeal Articulation Control of Voicing in Children with and without Speech Sound Disorders
Source: Children (Basel). 2022 May 1;9(5):649. doi: 10.3390/children9050649 (PMC9139554; doi:10.3390/children9050649)
Supplement: Supplementary file 1 [file children-09-00649-s001.zip]

Archive with 1 entries (1 files):
- children-1624620-supplementary.xlsx
