# Supplementary material for: Oral and Laryngeal Articulation Control of Voicing in Children with and without Speech Sound Disorders
Source: Children (Basel). 2022 May 1;9(5):649. doi: 10.3390/children9050649 (PMC9139554; doi:10.3390/children9050649)
Supplement: Supplementary file 1 [file children-09-00649-s001.zip › children-1624620-supplementary.xlsx]

## Sheet: flow
child	SSD	Ct	Ct123	Cp	flow	WV
1	0	v	1	v	60.3394	0
1	0	v	1	v	87.7221	1
1	0	v	1	v	96.1201	1
1	0	v	1	v	99.3384	1
1	0	v	1	v	94.448	1
1	0	v	1	v	69.4451	0
1	0	z	2	z	97.5911	1
1	0	z	2	z	91.6745	1
1	0	z	2	z	92.8045	1
1	0	z	2	z	97.8736	1
1	0	z	2	z	97.8083	1
1	0	Z	3	Z	93.6284	1
1	0	Z	3	Z	96.2857	1
1	0	Z	3	Z	89.0024	1
1	0	Z	3	Z	98.6498	1
1	0	Z	3	Z	98.2305	1
1	0	Z	3	Z	92.0643	1
2	0	v	1	v	94.6483	1
2	0	v	1	v	85.6962	1
2	0	v	1	v	80.4423	1
2	0	v	1	v	72.1256	1
2	0	z	2	z	83.9336	1
2	0	z	2	z	67.2288	0
2	0	z	2	z	65.3119	0
2	0	z	2	z	23.3236	0
2	0	z	2	z	74.6272	1
2	0	z	2	z	51.6234	0
2	0	Z	3	z	77.159	1
2	0	Z	3	z	87.2101	1
2	0	Z	3	z	89.1038	1
2	0	Z	3	z	28.5762	0
2	0	Z	3	z	71.0978	1
2	0	Z	3	z	35.965	0
3	0	v	1	v	59.4878	0
3	0	v	1	v	64.9699	0
3	0	v	1	v	86.617	1
3	0	v	1	v	94.5379	1
3	0	v	1	v	65.442	0
3	0	v	1	v	55.3265	0
3	0	z	2	z	87.9179	1
3	0	z	2	z	90.0018	1
3	0	z	2	z	53.2651	0
3	0	z	2	z	63.0664	0
3	0	z	2	z	59.7495	0
3	0	z	2	z	66.5112	0
3	0	Z	3	z	72.5544	1
3	0	Z	3	Z	62.3532	0
3	0	Z	3	Z	51.9975	0
3	0	Z	3	z	65.6088	0
3	0	Z	3	Z	60.6861	0
4	0	v	1	v	75.9961	1
4	0	v	1	v	82.6683	1
4	0	v	1	v	95.4625	1
4	0	v	1	v	14.8742	0
4	0	v	1	v	76.4036	1
4	0	v	1	v	74.5811	1
4	0	z	2	z	80.3886	1
4	0	z	2	z	89.4761	1
4	0	z	2	z	94.807	1
4	0	z	2	z	93.4361	1
4	0	z	2	z	94.318	1
4	0	z	2	z	77.1617	1
4	0	Z	3	s	97.7631	1
4	0	Z	3	Z	90.9409	1
4	0	Z	3	Z	72.5756	1
4	0	Z	3	s	99.3704	1
4	0	Z	3	Z	44.7057	0
5	0	v	1	v	74.2257	1
5	0	v	1	v	73.0682	1
5	0	v	1	v	79.1824	1
5	0	v	1	v	83.2258	1
5	0	z	2	z	80.2072	1
5	0	z	2	z	92.8874	1
5	0	z	2	z	69.6673	0
5	0	z	2	z	74.8344	1
5	0	z	2	z	74.7796	1
5	0	Z	3	z	58.4001	0
5	0	Z	3	z	86.6271	1
5	0	Z	3	z	93.7482	1
5	0	Z	3	Z	83.154	1
6	0	v	1	v	82.3272	1
6	0	v	1	v	53.8394	0
6	0	v	1	v	84.3137	1
6	0	v	1	v	95.2046	1
6	0	v	1	v	49.1662	0
6	0	v	1	v	82.7267	1
6	0	z	2	z	4.7379	0
6	0	z	2	z	87.8527	1
6	0	z	2	z	97.5703	1
6	0	z	2	z	63.0787	0
6	0	z	2	z	93.443	1
6	0	Z	3	z	65.9618	0
6	0	Z	3	z	31.6728	0
6	0	Z	3	z	85.4127	1
6	0	Z	3	z	56.6738	0
6	0	Z	3	z	25.3197	0
6	0	Z	3	z	29.2103	0
7	0	v	1	v	97	1
7	0	v	1	v	99.3083	1
7	0	v	1	v	79.0457	1
7	0	v	1	v	92.2602	1
7	0	z	2	z	96.8564	1
7	0	z	2	z	94.4261	1
7	0	z	2	z	99.1138	1
7	0	z	2	z	49.4515	0
7	0	z	2	z	85.612	1
7	0	Z	3	Z	98.0938	1
7	0	Z	3	Z	99.1849	1
7	0	Z	3	Z	99.2857	1
7	0	Z	3	Z	99.1002	1
8	0	v	1	v	98.0056	1
8	0	v	1	v	67.5475	0
8	0	v	1	v	85	1
8	0	z	2	z	81.583	1
8	0	z	2	z	82.0214	1
8	0	z	2	z	97.492	1
8	0	z	2	z	69.2289	0
8	0	z	2	z	87.6495	1
8	0	Z	3	Z	73.8984	1
8	0	Z	3	Z	97.5193	1
8	0	Z	3	Z	88.4698	1
8	0	Z	3	S	89.8504	1
8	0	Z	3	Z	97.3151	1
9	0	v	1	v	78.8653	1
9	0	v	1	v	65.4896	0
9	0	v	1	v	94.2854	1
9	0	v	1	v	55.1305	0
9	0	v	1	v	68.3801	0
9	0	z	2	z	71.3704	1
9	0	z	2	z	84.8967	1
9	0	z	2	z	75.4568	1
9	0	z	2	z	76.1064	1
9	0	z	2	z	77.965	1
9	0	Z	3	Z	61.6673	0
9	0	Z	3	Z	73.8439	1
9	0	Z	3	Z	75.454	1
9	0	Z	3	Z	50.6789	0
9	0	Z	3	Z	68.089	0
10	0	v	1	v	77.1659	1
10	0	v	1	v	54.5265	0
10	0	v	1	v	83.8645	1
10	0	v	1	v	35.9644	0
10	0	v	1	v	46.9675	0
10	0	v	1	v	26.2711	0
10	0	z	2	z	42.6133	0
10	0	z	2	z	87.4174	1
10	0	z	2	z	72.3946	1
10	0	z	2	z	77.6834	1
10	0	z	2	z	78.9904	1
10	0	z	2	z	80.8445	1
10	0	Z	3	Z	39.4752	0
10	0	Z	3	Z	56.2205	0
10	0	Z	3	Z	60.3155	0
10	0	Z	3	Z	42.0788	0
10	0	Z	3	Z	59.4798	0
10	0	Z	3	Z	79.3967	1
11	0	v	1	v	72.2658	1
11	0	v	1	v	80.3252	1
11	0	v	1	v	92.1803	1
11	0	v	1	v	95.9547	1
11	0	v	1	v	84.6474	1
11	0	v	1	v	96.8119	1
11	0	z	2	z	89.3482	1
11	0	z	2	z	85.9634	1
11	0	z	2	z	89.0254	1
11	0	z	2	z	75.453	1
11	0	z	2	z	84.8839	1
11	0	z	2	z	83.4812	1
11	0	Z	3	Z	93.7374	1
11	0	Z	3	Z	85.8347	1
11	0	Z	3	Z	84.9166	1
11	0	Z	3	Z	90.8107	1
11	0	Z	3	Z	90.5628	1
11	0	Z	3	Z	71.3946	1
12	0	v	1	v	84.8358	1
12	0	v	1	v	65.7118	0
12	0	v	1	v	64.9536	0
12	0	v	1	v	55.7692	0
12	0	v	1	v	44.3888	0
12	0	v	1	v	64.8379	0
12	0	z	2	z	84.8358	1
12	0	z	2	z	65.7118	0
12	0	z	2	z	64.9536	0
12	0	z	2	z	55.7692	0
12	0	z	2	z	44.3888	0
12	0	z	2	z	64.8379	0
12	0	Z	3	Z	84.8358	1
12	0	Z	3	Z	65.7118	0
12	0	Z	3	Z	64.9536	0
12	0	Z	3	Z	55.7692	0
12	0	Z	3	Z	44.3888	0
12	0	Z	3	S	64.8379	0
13	0	v	1	v	47.7978	0
13	0	v	1	v	71.05	1
13	0	v	1	v	67.4937	0
13	0	v	1	v	50.725	0
13	0	v	1	v	14.121	0
13	0	v	1	v	49.8068	0
13	0	z	2	z	74.0695	1
13	0	z	2	z	68.3066	0
13	0	z	2	z	71.4358	1
13	0	z	2	z	68.1385	0
13	0	z	2	z	75.6717	1
13	0	z	2	z	90.429	1
13	0	Z	3	Z	62.7978	0
13	0	Z	3	Z	89.0936	1
13	0	Z	3	Z	89.9483	1
13	0	Z	3	Z	41.065	0
13	0	Z	3	Z	53.4196	0
13	0	Z	3	Z	20.9164	0
14	0	v	1	v	82.2317	1
14	0	v	1	v	59.2823	0
14	0	v	1	v	73.2984	1
14	0	v	1	v	95.2358	1
14	0	v	1	v	47.7101	0
14	0	v	1	v	81.5299	1
14	0	z	2	z	90.1652	1
14	0	z	2	z	97.924	1
14	0	z	2	z	87.6453	1
14	0	z	2	z	70.3672	1
14	0	z	2	z	97.7349	1
14	0	z	2	z	67.2437	0
14	0	Z	3	Z	80.4223	1
14	0	Z	3	Z	80.9572	1
14	0	Z	3	Z	75.2848	1
14	0	Z	3	Z	89.2809	1
14	0	Z	3	Z	76.1645	1
14	0	Z	3	Z	84.6412	1
15	0	v	1	v	72.3909	1
15	0	v	1	v	75.3291	1
15	0	v	1	v	45.111	0
15	0	v	1	v	32.6284	0
15	0	v	1	v	87.2057	1
15	0	z	2	z	82.4393	1
15	0	z	2	z	70.573	1
15	0	z	2	z	37.4367	0
15	0	z	2	z	46.8063	0
15	0	z	2	z	43.5276	0
15	0	Z	3	Z	77.5076	1
15	0	Z	3	Z	83.444	1
15	0	Z	3	Z	54.9767	0
15	0	Z	3	Z	87.7079	1
15	0	Z	3	Z	51.0485	0
16	0	v	1	v	87.0062	1
16	0	v	1	v	98.1227	1
16	0	v	1	v	84.5227	1
16	0	v	1	v	82.5252	1
16	0	v	1	v	51.1435	0
16	0	v	1	v	42.5191	0
16	0	z	2	z	97.8634	1
16	0	z	2	z	90.0729	1
16	0	z	2	z	95.8222	1
16	0	z	2	z	82.9409	1
16	0	z	2	z	88.8209	1
16	0	z	2	z	90.3195	1
16	0	Z	3	Z	29.0479	0
16	0	Z	3	Z	67.2469	0
16	0	Z	3	Z	57.8028	0
16	0	Z	3	Z	68.6394	0
16	0	Z	3	Z	50.4766	0
16	0	Z	3	Z	46.5376	0
17	0	v	1	v	87.3483	1
17	0	v	1	v	24.4512	0
17	0	v	1	v	59.7766	0
17	0	v	1	v	98.7996	1
17	0	v	1	v	77.8265	1
17	0	z	2	z	82.221	1
17	0	z	2	z	92.3833	1
17	0	z	2	z	93.1817	1
17	0	z	2	z	90.8568	1
17	0	z	2	z	90.6335	1
17	0	Z	3	Z	91.4198	1
17	0	Z	3	Z	45.255	0
17	0	Z	3	Z	94.5668	1
17	0	Z	3	z	57.3701	0
18	1	v	1	f	94.9616	1
18	1	v	1	f	93.9952	1
18	1	v	1	f	96.3385	1
18	1	v	1	f	80.1779	1
18	1	v	1	f	95.9281	1
18	1	z	2	s	98.6706	1
18	1	z	2	s	93.6034	1
18	1	z	2	s	97.3052	1
18	1	z	2	s	97.3996	1
18	1	z	2	s	87.511	1
18	1	z	2	s	90.4205	1
18	1	Z	3	s	95.8489	1
18	1	Z	3	s	94.3067	1
18	1	Z	3	s	95.3322	1
18	1	Z	3	s	95.5512	1
19	1	v	1	v	53.4474	0
19	1	v	1	v	70.7612	1
19	1	v	1	v	57.8389	0
19	1	v	1	v	65.3964	0
19	1	v	1	v	78.7529	1
19	1	v	1	v	95.7505	1
19	1	z	2	z	88.9933	1
19	1	z	2	z	93.7292	1
19	1	z	2	z	75.2262	1
19	1	z	2	z	87.534	1
19	1	z	2	z	83.7359	1
19	1	Z	3	Z	92.7994	1
19	1	Z	3	Z	96.0958	1
19	1	Z	3	Z	98.3291	1
19	1	Z	3	Z	80.0294	1
19	1	Z	3	Z	74.5571	1
20	1	v	1	v	61.7925	0
20	1	v	1	v	74.4482	1
20	1	v	1	v	69.7169	0
20	1	v	1	v	81.1972	1
20	1	z	2	z	85.2824	1
20	1	z	2	z	84.5471	1
20	1	z	2	z	89.7796	1
20	1	z	2	z	87.2619	1
20	1	z	2	z	86.6979	1
20	1	Z	3	Z	59.823	0
20	1	Z	3	Z	61.5679	0
20	1	Z	3	Z	56.932	0
21	1	v	1	f	98.7129	1
21	1	v	1	v	86.9312	1
21	1	v	1	v	96.0931	1
21	1	v	1	f	96.2439	1
21	1	v	1	v	83.7824	1
21	1	v	1	f	55.343	0
21	1	z	2	s	89.7516	1
21	1	z	2	s	72.9106	1
21	1	z	2	s	90.1498	1
21	1	z	2	s	67.2626	0
21	1	z	2	s	81.2034	1
21	1	Z	3	s	97.3996	1
21	1	Z	3	s	97.7314	1
21	1	Z	3	s	98.903	1
21	1	Z	3	s	93.0208	1
21	1	Z	3	s	86.9894	1
21	1	Z	3	s	97.128	1
22	1	v	1	v	41.3847	0
22	1	v	1	v	67.3662	0
22	1	v	1	f	87.261	1
22	1	v	1	v	93.6302	1
22	1	v	1	f	10.8347	0
22	1	v	1	f	85.9962	1
22	1	z	2	z	65.7447	0
22	1	z	2	z	50.7356	0
22	1	z	2	z	86.9475	1
22	1	z	2	z	93.2808	1
22	1	z	2	z	60.3491	0
22	1	Z	3	Z	68	0
22	1	Z	3	s	53	0
23	1	v	1	f	99	1
23	1	v	1	f	75	1
23	1	v	1	f	88	1
23	1	v	1	f	93	1
23	1	v	1	f	69	0
23	1	z	2	z	95.5493	1
23	1	z	2	z	99.214	1
23	1	z	2	s	96.8994	1
23	1	z	2	z	67.6122	0
23	1	z	2	z	91.0204	1
23	1	Z	3	S	95.5432	1
23	1	Z	3	S	74.6471	1
23	1	Z	3	S	69.9551	0
23	1	Z	3	Z	87.254	1
24	1	v	1	v	18.5538	0
24	1	v	1	v	39.8559	0
24	1	v	1	v	7.18663	0
24	1	v	1	v	18.983	0
24	1	z	2	z	33.79	0
24	1	z	2	z	89.3029	1
24	1	z	2	z	87.7748	1
24	1	z	2	z	98.4097	1
24	1	z	2	z	96.087	1
24	1	Z	3	Z	2.39793	0
24	1	Z	3	Z	93.1905	1
24	1	Z	3	Z	75.7298	1
24	1	Z	3	Z	15.5243	0
25	1	v	1	v	96.7439	1
25	1	v	1	v	86.3875	1
25	1	v	1	v	83.2198	1
25	1	v	1	v	86.245	1
25	1	v	1	v	57.3506	0
25	1	v	1	v	71.4747	1
25	1	z	2	z	91.8358	1
25	1	z	2	z	65.2759	0
25	1	z	2	z	67.1326	0
25	1	z	2	z	90.4945	1
25	1	z	2	z	77.9067	1
25	1	z	2	z	76.8618	1
25	1	Z	3	Z	96.7991	1
25	1	Z	3	Z	87.8466	1
25	1	Z	3	Z	82.5527	1
25	1	Z	3	Z	86.4096	1
25	1	Z	3	Z	77.0192	1
25	1	Z	3	Z	74.0114	1
26	1	v	1	v	85.5339	1
26	1	v	1	v	90.3026	1
26	1	v	1	v	94.8575	1
26	1	v	1	v	80.9474	1
26	1	v	1	v	69.1472	0
26	1	v	1	v	94.2014	1
26	1	z	2	z	99.527	1
26	1	z	2	z	90.8257	1
26	1	z	2	z	86.9926	1
26	1	z	2	z	97.1561	1
26	1	z	2	z	95.911	1
26	1	z	2	z	70.9823	1
26	1	Z	3	Z	83.0442	1
26	1	Z	3	Z	86.2	1
26	1	Z	3	Z	85.1724	1
26	1	Z	3	Z	89.0865	1
26	1	Z	3	Z	95.0791	1
26	1	Z	3	Z	88.1037	1
27	1	v	1	v	96.1136	1
27	1	v	1	v	74.9586	1
27	1	v	1	v	72.7672	1
27	1	v	1	v	60.7367	0
27	1	z	2	z	93	1
28	1	v	1	v	87.2059	1
28	1	v	1	v	55.8577	0
28	1	v	1	v	88.8593	1
28	1	v	1	v	69.1282	0
28	1	v	1	v	83.3075	1
28	1	v	1	v	87.8967	1
28	1	z	2	z	58.9124	0
28	1	z	2	z	95.2835	1
28	1	z	2	z	84.185	1
28	1	z	2	z	73.67	1
28	1	z	2	z	72.3191	1
28	1	z	2	z	80.7305	1
28	1	Z	3	Z	62.0399	0
28	1	Z	3	Z	31.3831	0
28	1	Z	3	Z	71.2557	1
28	1	Z	3	Z	32.6591	0
29	1	v	1	v	70.4381	1
29	1	v	1	v	70.0756	1
29	1	v	1	v	72.2314	1
29	1	v	1	v	70.7703	1
29	1	v	1	v	65.2298	0
29	1	z	2	z	67.7231	0
29	1	z	2	z	58.7659	0
29	1	z	2	z	50.8025	0
29	1	z	2	z	45.8373	0
29	1	z	2	z	47.4636	0
29	1	z	2	z	45.2142	0
29	1	Z	3	Z	49.1557	0
29	1	Z	3	Z	51.9952	0
29	1	Z	3	Z	64.0161	0
29	1	Z	3	Z	28.7486	0
29	1	Z	3	Z	28.5489	0
29	1	Z	3	Z	72.6449	1
30	1	v	1	f	88.039	1
30	1	v	1	f	51.4345	0
30	1	v	1	f	73.7396	1
30	1	v	1	f	34.5662	0
30	1	z	2	s	90.9502	1
30	1	z	2	s	82.5916	1
30	1	z	2	s	93.5061	1
30	1	z	2	s	90.6712	1
30	1	z	2	s	87.8238	1
30	1	z	2	s	86.9584	1
30	1	Z	3	s	95.5305	1
30	1	Z	3	s	82.0188	1
30	1	Z	3	s	35.5828	0
30	1	Z	3	s	93.1306	1

## Sheet: fo
child	SSD	Ct	Cp	fo
1	0	v	v	23.144
1	0	v	v	17.7165
1	0	z	z	22.688
2	0	v	v	17.958
2	0	v	v	19.8142
2	0	z	z	20.6184
2	0	z	z	12.6148
2	0	z	z	10.8597
2	0	z	z	15.1724
2	0	z	z	16.8869
2	0	z	z	8.74788
2	0	Z	z	12.3969
2	0	Z	z	15.9203
2	0	Z	z	3.42101
2	0	Z	z	4.69019
2	0	Z	z	12.4361
2	0	Z	z	0.16809
3	0	v	v	3.07292
3	0	v	v	10.4901
3	0	v	v	20.5101
3	0	v	v	19.7212
3	0	v	v	15.454
3	0	v	v	14.9891
3	0	z	z	13.9487
3	0	z	z	3.81646
3	0	z	z	9.52998
3	0	z	z	4.84182
3	0	z	z	5.04917
3	0	Z	z	13.9781
3	0	Z	Z	16.4721
3	0	Z	Z	12.3664
3	0	Z	Z	7.23323
3	0	Z	z	9.07741
3	0	Z	Z	7.59175
4	0	v	v	3.49447
4	0	v	v	-2.34959
4	0	v	v	7.09409
4	0	v	v	7.48174
4	0	v	v	-4.08939
4	0	z	z	2.23853
4	0	z	z	-0.946185
4	0	z	z	2.25767
4	0	z	z	4.4809
4	0	z	z	-6.16286
4	0	Z	Z	0
4	0	Z	Z	-2
4	0	Z	Z	2
5	0	v	v	7.29213
5	0	v	v	-12.8196
5	0	v	v	23.6626
5	0	v	v	17.2049
5	0	z	z	19.3922
5	0	z	z	-20.4547
5	0	z	z	-14.4013
5	0	z	z	15.1919
5	0	Z	z	-9
5	0	Z	z	11
5	0	Z	z	-5
6	0	v	v	19.5622
6	0	v	v	-6.10754
6	0	v	v	8.37886
6	0	v	v	1.26246
6	0	v	v	-0.459864
6	0	z	z	13.5989
6	0	z	z	6.81126
6	0	z	z	0
6	0	Z	z	8.7636
6	0	Z	z	2.76884
6	0	Z	z	6.68781
6	0	Z	z	0.726842
6	0	Z	z	1.35025
6	0	Z	z	-2.92611
7	0	v	v	18
7	0	z	z	-5.909
7	0	z	z	15.3261
8	0	v	v	9
8	0	v	v	19
8	0	z	z	23.6887
8	0	z	z	8.0992
8	0	z	z	19.8466
8	0	z	z	1.61362
8	0	z	z	8.20035
8	0	Z	Z	-4
8	0	Z	Z	18
9	0	v	v	2.62646
9	0	v	v	8.66358
9	0	v	v	13.2714
9	0	v	v	6.36078
9	0	v	v	13.5698
9	0	z	z	0.341477
9	0	z	z	6.86918
9	0	z	z	0.541114
9	0	z	z	2.5838
9	0	z	z	7.76871
9	0	Z	Z	0.54374
9	0	Z	Z	2.02737
9	0	Z	Z	6.80861
9	0	Z	Z	-5.82279
9	0	Z	Z	0.929786
9	0	Z	Z	0.488229
10	0	v	v	-2.8667
10	0	v	v	3.78143
10	0	v	v	-4.53759
10	0	v	v	5.16513
10	0	z	z	0.268191
10	0	z	z	1.2232
10	0	z	z	1.12897
10	0	z	z	-3.92131
10	0	z	z	2.09217
10	0	z	z	9.30557
10	0	Z	Z	-6.20669
10	0	Z	Z	6.62523
10	0	Z	Z	4.87542
10	0	Z	Z	4.92066
10	0	Z	Z	1.70682
10	0	Z	Z	9.37707
11	0	v	v	-4.9379
11	0	v	v	4.55252
11	0	v	v	9.71513
11	0	z	z	19.152
11	0	z	z	9.67881
11	0	z	z	7.18598
11	0	Z	Z	14.4397
11	0	Z	Z	13.4488
11	0	Z	Z	6.33821
11	0	Z	Z	13.6786
11	0	Z	Z	12.7216
11	0	Z	Z	-1.00719
12	0	v	v	7
12	0	v	v	14
12	0	v	v	19
12	0	z	z	0.766126
12	0	z	z	9.73101
12	0	z	z	-9.28514
12	0	z	z	0.996827
12	0	z	z	11.5023
12	0	Z	Z	11.9917
12	0	Z	Z	4.24499
12	0	Z	Z	21.0446
12	0	Z	Z	-3.50785
12	0	Z	S	18
13	0	v	v	1.08425
13	0	v	v	10.7826
13	0	v	v	-3.40994
13	0	v	v	11.9198
13	0	v	v	11.9767
13	0	v	v	2.21124
13	0	z	z	-3.52544
13	0	z	z	3.89588
13	0	z	z	11.6163
13	0	z	z	8.35175
13	0	z	z	11.9306
13	0	Z	Z	6.60156
13	0	Z	Z	11.0807
13	0	Z	Z	10.7939
13	0	Z	Z	-0.0641044
13	0	Z	Z	-0.487035
13	0	Z	Z	-17.0184
14	0	v	v	13.2352
14	0	v	v	11.8889
14	0	v	v	20.9681
14	0	v	v	13.6651
14	0	z	z	5.142
14	0	z	z	19.9193
14	0	z	z	11.7592
14	0	z	z	-0.238953
14	0	z	z	-8.37587
14	0	z	z	-0.86244
14	0	Z	Z	16.8716
14	0	Z	Z	16.4302
14	0	Z	Z	16.5664
14	0	Z	Z	16.5263
14	0	Z	Z	5.58202
14	0	Z	Z	14.4399
15	0	v	v	9.52329
15	0	v	v	5.57208
15	0	v	v	2.39299
15	0	v	v	19.5843
15	0	v	v	15.9053
15	0	v	v	-3.53755
15	0	z	z	4.16083
15	0	z	z	-2.58857
15	0	z	z	1.32751
15	0	z	z	5.50825
15	0	z	z	7.70116
15	0	Z	Z	10.0383
15	0	Z	Z	2.66882
15	0	Z	Z	6.1265
15	0	Z	Z	15.2962
16	0	v	v	1
16	0	v	v	2.27822
16	0	v	v	-6.1053
16	0	v	v	-9.71
16	0	z	z	-13
16	0	Z	Z	-3.84867
16	0	Z	Z	1.41273
16	0	Z	Z	-0.637621
16	0	Z	Z	-4.30263
16	0	Z	Z	5.36447
16	0	Z	Z	-4.06634
17	0	v	v	2.93787
17	0	v	v	17.5012
17	0	z	z	21.0871
17	0	z	z	24.8486
17	0	z	z	17.3434
17	0	z	z	26.849
17	0	Z	Z	22.277
17	0	Z	Z	12.2806
17	0	Z	z	25.1844
17	0	Z	Z	7.41868
18	1	v	f	-17.0932
18	1	z	s	-14
19	1	v	v	0.305128
19	1	v	v	5.61582
19	1	v	v	0.864296
19	1	v	v	2.79935
19	1	v	v	-4.69873
19	1	z	z	0
19	1	z	z	-10.4392
19	1	z	z	21.7102
19	1	Z	Z	15
19	1	Z	Z	1
20	1	v	v	0.875904
20	1	v	v	-3.4735
20	1	v	v	-3.68733
20	1	v	v	-3.89002
20	1	z	z	-3.61431
20	1	z	z	-3.45341
20	1	z	z	-11.5004
20	1	z	z	-14.4865
20	1	z	z	-10.1964
20	1	Z	Z	-4.50076
20	1	Z	Z	-14.5638
20	1	Z	Z	-11.1413
21	1	v	v	13
21	1	v	v	-2
22	1	v	v	-10.0247
22	1	v	v	4.10596
22	1	v	v	9.05095
22	1	z	z	0.380389
22	1	z	z	3.23315
22	1	z	z	10.8937
22	1	z	z	10.4009
22	1	Z	S	-18.1792
22	1	Z	s	-20.7614
23	1	v	f	-7
23	1	v	f	-6
23	1	v	f	-4
23	1	v	f	2
23	1	z	z	-14
23	1	Z	S	-10.014
23	1	Z	S	-7.426
23	1	Z	Z	-2.82666
23	1	Z	Z	-4.42131
23	1	Z	Z	-11.0591
23	1	v	v	-7.97712
24	1	v	v	12.237
24	1	v	v	8.11136
24	1	v	v	-2.01088
24	1	v	v	28.5664
24	1	z	z	11.1897
24	1	z	z	-16.6118
24	1	z	z	-16.6118
24	1	z	z	-5.87262
24	1	z	z	-7.50655
24	1	Z	Z	-2.0618
24	1	Z	Z	-14.0782
24	1	Z	Z	-16.1588
24	1	Z	Z	-4.82686
25	1	v	v	-1.53194
25	1	v	v	-6.67472
25	1	v	v	24.454
25	1	v	v	10.2122
25	1	z	z	21.5726
25	1	z	z	0.122815
25	1	z	z	4.01921
25	1	z	z	26.146
25	1	z	z	-2.00652
25	1	z	z	3.30138
25	1	Z	Z	22.9721
25	1	Z	Z	6.60918
25	1	Z	Z	5.42189
25	1	Z	Z	23.9238
25	1	Z	Z	2.29558
25	1	Z	Z	-1.48093
26	1	v	v	25.9769
26	1	v	v	32.1822
26	1	v	v	30.2566
26	1	z	z	28.9468
26	1	z	z	-1.16878
26	1	z	z	31.018
26	1	z	z	18.1647
26	1	Z	Z	24.5802
26	1	Z	Z	34.11
26	1	Z	Z	26.9079
26	1	Z	Z	26.4876
26	1	Z	Z	27.0113
26	1	Z	Z	22.957
27	1	v	v	17.6665
27	1	v	v	25.5868
27	1	v	v	10.8651
27	1	z	z	4
28	1	v	v	-30.1688
28	1	v	v	-13.7691
28	1	v	v	-12.7098
28	1	v	v	6.84824
28	1	v	v	-11.5987
28	1	z	z	-1.4096
28	1	z	z	-29.1419
28	1	z	z	-6.6238
28	1	z	z	-30.0008
28	1	Z	Z	0.226355
28	1	Z	Z	-2.79768
28	1	Z	Z	-12.4719
28	1	Z	Z	-2.30604
28	1	Z	Z	-11.2003
28	1	Z	Z	4.54347
29	1	v	v	-0.391285
29	1	v	v	-26.7504
29	1	v	v	6.53407
29	1	v	v	-4.48201
29	1	v	v	4.88259
29	1	z	z	-9.66652
29	1	z	z	-8.74517
29	1	z	z	20.0005
29	1	z	z	-12.2576
29	1	z	z	-9.12521
29	1	z	z	-2.80792
29	1	Z	Z	-10.3865
29	1	Z	Z	-12.3015
29	1	Z	Z	-17.8171
29	1	Z	Z	-5.39163
29	1	Z	Z	-14.9877
29	1	Z	Z	-0.95614
30	1	v	f	-15
30	1	z	s	15

## Sheet: oq
child	SSD	Ct	Cp	oq
1	0	v	v	52.8959
1	0	v	v	77.7735
1	0	v	v	87.3438
1	0	v	v	54.7144
1	0	z	z	89.0669
1	0	z	z	69.1895
1	0	z	z	70.3973
1	0	Z	Z	43.9858
1	0	Z	Z	54.8815
2	0	v	v	25
2	0	v	v	31
2	0	Z	z	47
3	0	v	v	54
3	0	z	z	31
3	0	Z	z	65
3	0	Z	Z	54
4	0	v	v	48.2452
4	0	v	v	3.7691
4	0	v	v	11.8334
4	0	v	v	62.2658
4	0	v	v	38.3088
4	0	v	v	11.981
4	0	z	z	49.8722
4	0	z	z	4.06332
4	0	z	z	12.0981
4	0	z	z	3.92605
4	0	z	z	12.0683
4	0	z	z	64.5643
4	0	Z	s	9.67271
4	0	Z	Z	11.5671
4	0	Z	Z	58.0461
4	0	Z	s	6.57486
4	0	Z	Z	39.6222
5	0	v	v	89
5	0	v	v	91
5	0	z	z	68.4218
5	0	z	z	96.2171
5	0	z	z	96.2171
5	0	Z	z	86
5	0	Z	Z	57
6	0	v	v	58.8676
6	0	v	v	46.5
6	0	v	v	8.43619
6	0	v	v	41.7615
6	0	z	z	11
6	0	z	z	68
6	0	Z	z	64.9778
6	0	Z	z	54.4476
6	0	Z	z	56.0854
6	0	Z	z	44.7668
7	0	v	v	52.7008
7	0	v	v	12.7365
7	0	v	v	57.4537
7	0	v	v	5.5392
7	0	z	z	32
7	0	Z	Z	65
7	0	Z	Z	13
8	0	v	v	50
8	0	v	v	50
8	0	v	v	72
8	0	z	z	46.6732
8	0	z	z	66.429
8	0	z	z	89.3189
8	0	z	z	31.3927
8	0	z	z	59.8826
8	0	Z	Z	34
8	0	Z	S	91.1291
8	0	Z	Z	12.1848
9	0	v	v	52.2228
9	0	v	v	68.1124
9	0	v	v	58.8877
9	0	z	z	51.5815
9	0	z	z	55.3348
9	0	z	z	69.2837
9	0	z	z	55.7715
9	0	z	z	65.1602
9	0	Z	Z	62.1267
9	0	Z	Z	51.4165
9	0	Z	Z	67.8187
9	0	Z	Z	58.2675
9	0	Z	Z	48.9591
10	0	v	v	96.3806
10	0	v	v	70.389
10	0	v	v	57.1442
10	0	v	v	14.1543
10	0	z	z	45
11	0	v	v	93.1009
11	0	v	v	46.825
11	0	v	v	46.5359
11	0	v	v	88.6892
11	0	z	z	48.8259
11	0	z	z	51.591
11	0	z	z	40.4128
11	0	z	z	38.1837
11	0	z	z	47.3711
11	0	z	z	40.3726
11	0	Z	Z	32.368
11	0	Z	Z	92.5292
11	0	Z	Z	44.9053
11	0	Z	Z	42.5029
12	0	v	v	54.3692
12	0	v	v	72.8238
12	0	v	v	20.3095
12	0	v	v	66.746
12	0	v	v	62.3754
12	0	z	z	26.2382
12	0	z	z	37.1359
12	0	z	z	61.9926
12	0	z	z	52.6233
12	0	z	z	65.8765
12	0	Z	Z	46.2791
12	0	Z	Z	55.0515
13	0	v	v	68
14	0	z	z	67
14	0	Z	Z	50
15	0	v	v	75.0451
15	0	v	v	79.2398
15	0	v	v	12.59
15	0	v	v	64.5926
15	0	v	v	18.4987
15	0	v	v	12.0014
15	0	z	z	84.0764
15	0	z	z	72.1987
15	0	z	z	52.8841
15	0	z	z	85.233
15	0	Z	Z	74.5335
15	0	Z	Z	12.8664
15	0	Z	Z	53.6369
16	0	v	v	70.8429
16	0	v	v	88.0967
16	0	v	v	63.5568
16	0	v	v	67.1417
16	0	v	v	87.9991
16	0	z	z	88.9762
16	0	z	z	87.4883
16	0	z	z	88.0857
16	0	Z	Z	43.7166
16	0	Z	Z	42.1012
16	0	Z	Z	57.6551
16	0	Z	Z	56.3418
17	0	v	v	79
17	0	v	v	83
17	0	z	z	85.59
17	0	z	z	81.4866
17	0	z	z	61.5862
17	0	z	z	76.5357
17	0	Z	Z	69.13
17	0	Z	z	82.0418
17	0	Z	Z	76.8314
18	1	v	f	3.46029
18	1	v	f	87.6368
18	1	v	f	46.4024
18	1	v	f	87.9565
18	1	z	s	89.1959
18	1	z	s	92.2297
18	1	z	s	76.0563
18	1	z	s	96.0676
18	1	Z	s	33.5601
18	1	Z	s	83.1424
18	1	Z	s	89.7978
19	1	v	v	59.3191
19	1	v	v	46.6244
19	1	v	v	75.951
19	1	v	v	56.4324
19	1	v	v	85.7072
19	1	z	z	86.5562
19	1	z	z	87.4316
19	1	z	z	87.6066
19	1	z	z	87.195
19	1	z	z	73.5546
19	1	Z	Z	88.4031
19	1	Z	Z	71.5718
19	1	Z	Z	88.2587
19	1	Z	Z	87.93
19	1	Z	Z	42.6969
19	1	Z	Z	68.0916
20	1	Z	Z	54.8669
21	1	v	f	91
21	1	v	v	88
21	1	z	s	87
21	1	z	s	88
21	1	Z	s	73
21	1	Z	s	88
22	1	v	v	54.8602
22	1	v	f	88.4549
22	1	v	f	62.0279
22	1	z	z	34
22	1	z	z	72
22	1	Z	s	89
23	1	v	f	12
23	1	v	f	11
23	1	v	f	12
23	1	v	f	12
23	1	z	s	11
23	1	z	z	71
23	1	z	z	12
23	1	Z	S	11
23	1	Z	S	13
23	1	Z	S	57
23	1	Z	Z	10
23	1	v	v	89
23	1	z	z	88
23	1	Z	Z	12
23	1	v	v	62
23	1	v	v	62
23	1	z	z	89
23	1	z	z	64
23	1	v	v	13
23	1	v	v	43
24	1	v	v	89
24	1	z	z	88
24	1	Z	Z	12
25	1	v	v	62
26	1	v	v	62
26	1	z	z	89
26	1	z	z	64
27	1	z	z	50
28	1	v	v	88.3538
28	1	v	v	87.7998
28	1	v	v	88.6667
28	1	v	v	40.7589
28	1	z	z	51.5148
28	1	z	z	37.819
28	1	Z	Z	52.6821
28	1	Z	Z	65.974
28	1	Z	Z	64.0742
28	1	Z	Z	55.482
28	1	Z	Z	62.8929
29	1	v	v	38
29	1	z	z	52
29	1	z	z	50
29	1	Z	Z	59.8647
29	1	Z	Z	58.3528
29	1	Z	Z	68.6996
30	1	v	f	87.6368
30	1	v	f	46.4024
30	1	v	f	87.9565
30	1	z	s	89.1959
30	1	z	s	92.2297
30	1	z	s	76.0563
30	1	z	s	96.0676
30	1	Z	s	33.5601
30	1	Z	s	83.1424
30	1	Z	s	89.7978

## Sheet: notes
flow	v	z	Z
control	90	94	91
SSD	67	67	54
fo	v	z	Z
control	64	71	75
SSD	45	41	40
oq	v	z	Z
control	56	50	43
SSD	34	31	30

## Sheet: SLTassessment
child	SSD	sex	age	PPFD	PPTN	PPDN	PCC_R	PDI	ARSS	ARLS	flow	fo	oq	RNFD	RNWV	RNWV_v	RNWV_z	RNWV_Z
1	0	F	86	0	0	0	100	0	8.79	9.65	91.3545	21.1828	66.6943	0	88.2353	66.6667	100	100
2	0	M	82	0	0	0	100	0	7.52	10.53	68.0046	12.2646	34.3333	0	68.75	100	33.3333	66.6667
3	0	F	89	0	2	2	97.7	0.05	11.38	8.72	68.2408	11.0672	51	0	35.2941	33.3333	33.3333	20
4	0	F	90	0	1	1	98.88	0.02	10.03	10.09	79.7017	1.03841	26.3811	0	76.4706	83.3333	100	80
5	0	F	86	0	0	0	100	0	8.8	10.59	78.7698	2.91529	83.408	0	84.6154	100	80	75
6	0	F	61	0	4	4	96.6	0.11	8.15	10.07	64.0301	4.31554	45.4843	0	64.7059	66.6667	60	16.6667
7	0	M	63	0	1	1	97.77	0.05	8.94	10.61	91.4414	9.13904	34.0615	0	61.5385	100	80	100
8	0	F	87	0	3	3	97.7	0.08	9.21	9.05	85.8139	11.4943	54.8191	0	84.6154	66.6667	80	100
9	0	F	87	0	1	1	98.8	0.02	10.02	10.93	71.8453	4.2232	58.8418	0	73.3333	40	100	40
10	0	F	88	0	2	2	97.7	0.05	9.58	13.77	61.2039	2.0586	56.6136	0	55.5556	33.3333	83.3333	16.6667
11	0	F	75	0	0	0	100	0	10.34	10.2	85.9776	8.74718	53.8724	0	72.2222	100	100	100
12	0	F	88	0	2	1	97.77	0.05	9.27	8.51	63.4162	8.1142	51.8184	0	72.2222	16.6667	16.6667	16.6667
13	0	F	80	0	1	1	98.8	0.02	8.72	9.76	61.4603	4.57296	68	0	16.6667	16.6667	66.6667	33.3333
14	0	F	88	0	0	0	100	0	9.5	10.38	79.8399	10.8448	58.5	0	50	66.6667	83.3333	100
15	0	M	82	1	3	3	97.7	0.05	7.7	13.26	63.2088	6.64529	53.6459	11.1111	86.6667	60	40	60
16	0	M	88	0	3	3	96.6	0.08	9.06	10.67	72.8572	-2.8741	70.1669	0	61.1111	66.6667	100	0
17	0	M	89	1	3	3	97.7	0.08	10.74	10.9	77.5779	17.7728	77.2446	11.1111	57.1429	60	100	50
18	1	M	88	8	39	6	57.77	1.14	8.51	8.97	93.8234	-15.5466	71.4096	88.8889	60	100	100	100
19	1	F	61	0	20	4	90.9	0.26	8.14	8.31	80.8111	3.21569	74.5831	0	87.5	50	100	100
20	1	M	79	1	10	4	88.88	0.29	8.60	9.91	74.9205	-6.96932	54.8669	11.1111	75	50	100	0
21	1	M	60	5	12	3	86.66	0.35	8.56	9.08	87.621	5.5	85.8333	55.5556	88.2353	83.3333	80	100
22	1	M	82	5	19	4	80	0.5	10.08	10.84	66.5024	-1.21113	66.7238	55.5556	69.2308	50	40	0
23	1	M	68	2	9	5	90	0.26	9.12	9.24	85.8353	-6.61129	37.7	22.2222	71.4286	80	80	75
24	1	M	68	7	57	9	33.3	1.58	8.14	9.64	52.0605	-1.97192	63	77.7778	53.8462	0	80	50
25	1	M	80	2	8	4	90.8	0.24	6.8	9.75	80.8649	8.70979	62	22.2222	55.5556	83.3333	66.6667	100
26	1	M	92	0	1	1	98.89	0.03	7.90	9.99	87.9484	25.187	71.6667	0	72.2222	83.3333	100	100
27	1	M	64	1	35	6	61.11	1.02	9.22	10.20	79.5152	14.5296	50	11.1111	100	75	100
28	1	M	87	3	6	4	93.33	0.17	8.77	11.49	70.9184	-10.172	63.2744	33.3333	93.75	66.6667	83.3333	25
29	1	M	63	0	13	7	86.66	0.35	10.49	11.15	56.4507	-6.15586	54.4862	0	82.3529	80	0	16.6667
30	1	M	80	6	21	3	77.7	0.6	9.90	10.10	77.6103	0	78.2046	66.6667	71.4286	50	100	75
